# Supplementary material for: Disease-Group-Specific Antimicrobial Use Patterns and Farm-Level Stewardship Features in Large-Scale Hungarian Swine Herds: A Multi-Farm Survey
Source: Animals (Basel). 2026 May 21;16(10):1570. doi: 10.3390/ani16101570 (PMC13203145; doi:10.3390/ani16101570)
Supplement: Supplementary file 1 [file animals-16-01570-s001.zip]

Archive with 1 entries (1 files):
- animals-4304965-supplementary.pdf
